# Supplementary material for: Mortality in Newly Admitted Nursing Home Older Adults with Dementia in France: A Post Hoc Analysis from an Observational Study in the Bordeaux Region
Source: Geriatrics (Basel). 2024 Nov 13;9(6):149. doi: 10.3390/geriatrics9060149 (PMC11586958; doi:10.3390/geriatrics9060149)
Supplement: Supplementary file 1 [file geriatrics-09-00149-s001.zip]

Archive with 1 entries (1 files):
- geriatrics-3192052-supplementary.pdf
